# Supplementary material for: Detection of West Nile virus in six mosquito species in synchrony with seroconversion among sentinel chickens in India
Source: Parasit Vectors. 2017 Jan 7;10:13. doi: 10.1186/s13071-016-1948-9 (PMC5219652; doi:10.1186/s13071-016-1948-9)
Supplement: Additional file 1: Table S1. — Nucleotide divergence among WNV Lineage 5 sequences. (XLSX 10 kb) [file 13071_2016_1948_MOESM1_ESM.xlsx]

## Sheet: Sheet1
Additional file 1 Nucleotide divergence among WNV Lineage 5 sequences
	KX646169	KX646170	KX646171	KX646172	KX646173	KX646174	KX646175	KX646176	KX646177	KX646178	KX646179	KX646180	KX646181	KX646182	KX646183	KX646184	KX646185	KX646186	DQ256376	HQ246154
KX646169
KX646170	0.01
KX646171	0	0
KX646172	0.01	0.01	0
KX646173	0	0	0	0
KX646174	0.01	0.01	0	0.01	0
KX646175	0	0	0	0	0	0
KX646176	0	0	0	0	0	0	0
KX646177	0.01	0.01	0	0.01	0	0.01	0	0
KX646178	0	0	0	0	0	0	0	0	0
KX646179	0	0	0	0	0	0	0	0	0	0
KX646180	0.01	0.01	0	0.01	0	0.01	0	0	0.01	0	0
KX646181	0	0	0	0	0	0	0	0	0	0	0	0
KX646182	0.01	0.01	0	0.01	0	0.01	0	0	0.01	0	0	0.01	0
KX646183	0.01	0.01	0.01	0.01	0.01	0.01	0.01	0.01	0.01	0.01	0.01	0.01	0.01	0.01
KX646184	0.06	0.06	0.05	0.06	0.05	0.06	0.05	0.05	0.06	0.05	0.05	0.06	0.05	0.06	0.06
KX646185	0	0	0	0	0	0	0	0	0	0	0	0	0	0	0.01	0.05
KX646186	0.01	0.01	0.01	0.01	0.01	0.01	0.01	0.01	0.01	0.01	0.01	0.01	0.01	0.01	0.02	0.06	0.01
DQ256376	0	0	0	0	0	0	0	0	0	0	0	0	0	0	0.01	0.05	0	0.01
HQ246154	0	0	0	0	0	0	0	0	0	0	0	0	0	0	0.01	0.05	0	0.01	0
The matrix represents the number of base substitutions per site between the sequences
